# Supplementary material for: Brain size is reduced by selection for tameness in Red Junglefowl– correlated effects in vital organs
Source: Sci Rep. 2017 Jun 12;7:3306. doi: 10.1038/s41598-017-03236-4 (PMC5468340; doi:10.1038/s41598-017-03236-4)
Supplement: Supplementary file 2 — Dataset 1 [file 41598_2017_3236_MOESM2_ESM.xls]

## Sheet: Title
	Brain size is reduced by selection for tameness in Red Junglefowl – correlated effects in vital organs
	Agnvall Beatrix, Bélteky Johan and Jensen Per*

## Sheet: Sheet1
generation	ID	sex	genotype	Fear of human	Cull	whole brain (g)	wholebrain/weight	Telencephalon/whole brain	Optic lobes/whole brain	Mid brain/whole brain	Cerebellum/whole brain	heart/weight	testis left/weight	testis right/weight	total testis	in proportion	liver/weight	spleen/weight
P0	45001	F	Unselected	2.66667	848.2	2.94742	0.347491	60	16	16	8	0.403089					2.91892	0.0694982
P0	45002	M	High	2.66667	891.7	2.57934	0.289261	56.5217	13.0435	17.3913	13.0435	0.540793	0.088036	0.088036	0.176072	1	3.71009	0.088036
P0	45003	F	Low	3	997.8	2.70595	0.271192	55.5556	11.1111	18.5185	14.8148	0.311369					2.41059	0.100441
P0	45006	M	High	3	1208.9	2.56431	0.21212	54.8387	12.9032	19.3548	12.9032	0.287388	0.307916	0.253175	0.561091	0.822222	1.14271	0.0889534
P0	45007	F	Low	2.33333	881.9	2.83479	0.321441	56	12	16	16	0.385729					2.68725	0.0514306
P0	45008	F	Low	2.33333	1185.3	2.2779	0.19218	51.8519	11.1111	22.2222	14.8148	0.455537	0.377241	0.341653	0.718894	0.90566	1.13172	0.0711776
P0	45009	M	Unselected	2.33333	739.2	3.78788	0.512429	57.1429	10.7143	17.8571	14.2857	0.494128					2.96477	0.0732042
P0	45012	F	Low	2.33333	963	2.90758	0.301929	57.1429	10.7143	21.4286	10.7143	0.377412					2.58797	0.0754824
P0	45016	F	Unselected	2.33333	928.6	3.01529	0.324714	53.5714	14.2857	17.8571	14.2857	0.394295					2.58611	0.0927754
P0	45017	F	Unselected	2.66667	753.8	3.18387	0.422376	58.3333	12.5	16.6667	12.5	0.52797					3.32621	0.158391
P0	45018	M	Low	2.33333	1171.4	2.47567	0.211343	58.6207	10.3448	17.2414	13.7931	0.386247	0.31337	0.247781	0.561152	0.790698	1.12959	0.0801645
P0	45020	M	High	2.33333	1402.4	2.2105	0.157622	54.8387	12.9032	19.3548	12.9032	0.361006	0.43219	0.335583	0.767774	0.776471	0.666082	0.0813535
P0	45022	F	High	3	851.9	2.81723	0.3307	54.1667	16.6667	20.8333	8.33333	0.440933					2.83851	0.082675
P0	45024	M	Low	2.33333	995.4	2.9134	0.292687	55.1724	13.7931	20.6897	10.3448	0.474354	0.282594	0.232131	0.514725	0.821429	1.02945	0.111019
P0	45025	F	High	2	981.5	2.54712	0.259513	56	12	20	12	0.363318					2.6678	0.103805
P0	45027	F	Unselected	2.66667	826.1	3.14732	0.380985	57.6923	15.3846	15.3846	11.5385	0.424945					2.2566	0.0732664
P0	45029	M	High	2.66667	1386.9	1.80258	0.129972	56	12	16	16	0.317132	0.254745	0.202756	0.457501	0.795918	0.904605	0.103978
P0	45030	F	Unselected	3	890.8	2.91872	0.327652	53.8462	11.5385	19.2308	15.3846	0.466274					2.23055	0.088214
P0	45031	M	Low	2.66667	925.8	2.9164	0.315014	51.8519	14.8148	18.5185	14.8148	0.420018	0.210009	0.16334	0.37335	0.777778	1.47006	0.070003
P0	45032	M	High	2.66667	1138.8	2.28311	0.200483	57.6923	11.5385	19.2308	11.5385	0.393256	0.51663	0.370123	0.886754	0.716418	1.07182	0.107953
P0	45033	M	Unselected	2.66667	1077.9	2.69042	0.249598	55.1724	13.7931	17.2414	13.7931	0.473375	0.3787	0.284025	0.662726	0.75	1.36849	0.120496
P0	45035	F	Unselected	3	745.6	3.353	0.449706	52	12	16	20	0.485682					2.86013	0.0719529
P0	45037	F	Unselected	2.33333	946.4	3.4869	0.368438	45.4545	9.09091	30.303	15.1515	0.323779					2.33344	0.0669887
P0	45041	F	High	3	832.6	3.12275	0.37506	53.8462	11.5385	19.2308	15.3846	0.403911					2.59657	0.115403
P0	45044	M	High	2.66667	974.7	2.77008	0.284199	55.5556	11.1111	18.5185	14.8148	0.452612	0.378931	0.242095	0.621026	0.638889	1.28416	0.084207
P0	45045	M	Low	2.33333	1155.2	2.77008	0.239793	46.875	28.125	12.5	12.5	0.389663	0.464598	0.269767	0.734365	0.580645	1.01162	0.0974157
P0	45048	M	High	2.33333	1199.6	2.41747	0.201523	58.6207	10.3448	17.2414	13.7931	0.389148	0.416945	0.361352	0.778297	0.866667	1.20914	0.090338
P0	45049	F	Low	2	778.6	3.33933	0.428889	53.8462	11.5385	19.2308	15.3846	0.428889					2.34239	0.0824786
P0	45050	F	Unselected	2.33333	910	2.74725	0.301896	56	12	20	12	0.28982					2.37894	0.072455
P0	45051	M	Unselected	2.66667	1161.8	2.23791	0.192624	57.6923	3.84615	15.3846	23.0769	0.474152	0.303753	0.26671	0.570464	0.878049	1.17797	0.059269
P0	45052	M	Low	2	1260.2	2.06316	0.163717	53.8462	11.5385	19.2308	15.3846	0.377809	0.220389	0.182608	0.402996	0.828571	0.71154	0.069265
P0	45053	F	High	2.66667	841.9	3.20703	0.380928	59.2593	11.1111	14.8148	14.8148	0.423253					2.97688	0.0846506
P0	45055	M	Unselected	2.66667	1324.4	2.34068	0.176735	54.8387	12.9032	19.3548	12.9032	0.359172	0.216643	0.188138	0.404781	0.868421	0.75255	0.0741148
P0	45056	M	Low	2.66667	1139.9	2.63181	0.230881	53.3333	13.3333	20	13.3333	0.48485	0.315537	0.307841	0.623378	0.97561	1.21597	0.11544
P0	45058	F	High	2.33333	614.5	3.90561	0.635576	50	12.5	20.8333	16.6667	0.688541					3.83994	0.079447
P0	45060	F	High	2.66667	827.8	3.14086	0.379422	57.6923	11.5385	19.2308	11.5385	0.364829					2.75811	0.0729658
P0	45061	M	High	2.66667	1271.4	2.28095	0.179405	48.2759	10.3448	24.1379	17.2414	0.34025	0.259827	0.20415	0.463977	0.785714	0.804228	0.0866091
P0	45062	M	Low	2.66667	1261.2	2.53727	0.201179	53.125	12.5	18.75	15.625	0.389784	0.213752	0.188605	0.402357	0.882353	1.1002	0.0943025
P0	45063	F	Low	2.33333	970.5	2.78207	0.286664	59.2593	11.1111	18.5185	11.1111	0.360984					2.32516	0.063703
P0	45064	F	Low	2.33333	987.3	2.53216	0.256473	56	12	20	12	0.318027					2.45188	0.0718125
P0	45066	F	High	2.33333	1015.4	2.56057	0.252173	53.8462	15.3846	19.2308	11.5385	0.271571					1.28026	0.0581938
P0	45067	M	High	2.66667	1324.2	2.19	0.165383	51.7241	13.7931	20.6897	13.7931	0.31936	0.296549	0.307955	0.604503	1.03846	0.940972	0.0627315
P0	45068	F	Unselected	2.33333	1031.3	2.71502	0.263262	53.5714	14.2857	17.8571	14.2857	0.300871					2.15311	0.0752177
P0	45069	F	High	2.66667	978.4	2.55519	0.26116	60	12	16	12	0.2925					2.29821	0.0626785
P0	45070	F	Unselected	2.66667	843.7	3.43724	0.407401	44.8276	3.44828	31.0345	20.6897	0.421449					2.89395	0.0702415
P0	45074	F	Unselected	2.33333	761.9	3.67502	0.48235	53.5714	10.7143	21.4286	14.2857	0.48235					3.35922	0.103361
P0	45075	F	Low	2.66667	870.1	2.29859	0.264175	60	10	20	10	0.369845					2.32474	0.0792525
P0	45076	M	High	2.66667	1216.8	2.21893	0.182358	48.1481	14.8148	22.2222	14.8148	0.357962	0.16885	0.148588	0.317438	0.88	0.905037	0.0945561
P0	45077	M	Unselected	2.33333	1206.4	2.32095	0.192387	53.5714	14.2857	17.8571	14.2857	0.377903	0.309193	0.226742	0.535935	0.733333	0.968805	0.0618386
P0	45082	M	High	2.66667	1216.1	2.13798	0.175806	57.6923	11.5385	19.2308	11.5385	0.365136	0.277233	0.270471	0.547705	0.97561	1.08865	0.0879032
P0	45083	F	Low	2.33333	897.8	2.45043	0.272938	54.5455	13.6364	9.09091	22.7273	0.459032	0.669938	0.521063	1.191	0.777778	2.53088	0.0620313
P0	45084	F	Unselected	2.66667	967.3	2.58451	0.267188	60	12	16	12	0.384751					2.25507	0.0855003
P0	45085	F	High	2.66667	919.4	2.9367	0.319415	55.5556	14.8148	22.2222	7.40741	0.366735					2.53166	0.070981
P0	45086	F	High	2.33333	858.8	3.26036	0.379642	53.5714	14.2857	17.8571	14.2857	0.474552					2.27785	0.0542345
P0	45087	F	High	3	882.2	2.94718	0.334071	53.8462	11.5385	23.0769	11.5385	0.321222					3.28932	0.11564
P0	45088	M	Low	2.33333	1162.9	2.49377	0.214444	55.1724	13.7931	17.2414	13.7931	0.310574	0.258811	0.251417	0.510228	0.971429	0.968694	0.0739461
P0	45089	M	Unselected	2	1213.1	2.30814	0.190268	57.1429	10.7143	17.8571	14.2857	0.360149	0.298992	0.197063	0.496055	0.659091	0.924157	0.0883385
P0	45090	F	Low	2	564.4	4.60666	0.816205	53.8462	11.5385	19.2308	15.3846	0.596458					4.70888	0.156963
P0	45091	F	Unselected	2.66667	806.5	3.3478	0.415102	51.8519	11.1111	22.2222	14.8148	0.44585					2.82884	0.0768708
P0	45093	M	Unselected	2.33333	1391.1	2.0128	0.144691	57.1429	10.7143	17.8571	14.2857	0.289382	0.206701	0.186031	0.392733	0.9	0.790633	0.0826805
P0	45094	M	Low	1.66667	1190.1	0	0	#DIV/0!	#DIV/0!	#DIV/0!	#DIV/0!	0.388325					0.960223	0.120028
P0	45097	F	High	3	977.8	2.86357	0.292859	53.5714	14.2857	17.8571	14.2857	0.324236					2.44746	0.0941331
P0	45099	M	Low	2.33333	1234.1	2.43092	0.196979	53.3333	13.3333	20	13.3333	0.393959	0.663164	0.663164	1.32633	1	0.965198	0.0919237
P0	45102	M	Low	2.66667	1265.7	2.37023	0.187266	56.6667	13.3333	16.6667	13.3333	0.330837	0.243446	0.22472	0.468166	0.923077	0.886394	0.0686643
P0	45105	M	Unselected	2.66667	1112.8	3.23508	0.290716	47.2222	16.6667	25	11.1111	0.492601	0.355319	0.266489	0.621808	0.75	1.00135	0.0726789
P0	45106	F	High	2.33333	1000	2.8	0.28	53.5714	14.2857	17.8571	14.2857	0.33					2.72	0.08
S5	20101	f	Low	2.2777	998	2.82565	0.283131	54.6099	10.6383	21.6312	11.7021	0.411645					2.39959	0.0702808
S5	20102	m	Low	4.0555	1186	2.45363	0.206882	54.9828	11.3402	18.9003	11.6838	0.383906	0.2275	0.255937	0.483437	1.125	1.03797	0.0924217
S5	20103	f	Low	3.3333	1035	2.56039	0.24738	56.2264	9.81132	17.3585	12.4528	0.345399					2.19375	0.0746809
S5	20108	f	Unselected	7.7777	902	3.04878	0.338002	56.7273	10.1818	21.8182	9.09091	0.36873					2.50736	0.061455
S5	20109	f	Unselected	3.4444	841	3.36504	0.400124	55.477	12.0141	19.788	10.9541	0.395882					3.25189	0.0848319
S5	20110	m	Unselected	3.1111	1312	2.37043	0.180673	55.627	9.96785	19.9357	13.1833	0.360184	0.127807	0.162664	0.290471	1.27273	0.929506	0.0871412
S5	20111	m	Unselected	4.33333	1197	2.54804	0.212869	52.459	11.8033	18.0328	13.1148	0.404799	0.139586	0.167503	0.307089	1.2	0.956164	0.0837516
S5	20118	m	Low	1.7777	1244	2.41961	0.194503	51.8272	11.9601	21.2625	13.6213	0.407099	0.271399	0.374789	0.646189	1.38095	1.04036	0.0840045
S5	20119	f	Low	3.2222	1074	2.38361	0.221938	54.2969	11.7187	20.3125	12.8906	0.251414					2.08067	0.0693556
S5	20120	f	Low	2.9444	1023	2.60997	0.255129	53.5581	12.7341	19.4757	12.7341	0					0	0
S5	20121	m	Low	1.666	1185	2.50633	0.211505	55.8923	10.101	16.835	14.8148	0.434403	0.36319	0.391675	0.754865	1.07843	1.1323	0.0712137
S5	20122	f	Low	2.8888	805	3.26708	0.405849	54.7529	11.7871	19.3916	12.1673	0.570966					2.16041	0.0771575
S5	20123	f	Low	3.3333	940	3.2766	0.348574	55.1948	9.74026	21.4286	12.3377	0.33952					2.56904	0.067904
S5	20124	m	Low	2.9444	1212	2.45875	0.202867	54.3624	11.0738	20.1342	13.4228	0.422072	0.217844	0.306343	0.524186	1.40625	1.40237	0.0544609
S5	20125	m	Low	2.6111	1248	2.40385	0.192616	53.3333	11.3333	19	14	0.410914	0.327447	0.48154	0.808987	1.47059	1.14927	0.0642053
S5	20126	m	Low	1.88889	1215	2.46091	0.202544	54.5151	10.3679	19.7324	13.7124	0.379346	0.298058	0.447086	0.745144	1.5	1.01611	0.0474182
S5	20127	m	Low	2.22222	1185	2.48101	0.209368	53.0612	10.5442	20.7483	10.8844	0.491374	0.341826	0.398796	0.740622	1.16667	1.55246	0.0640923
S5	20128	f	Unselected	3.7777	877	3.29532	0.37575	55.0173	9.68858	20.4152	12.1107	0.338045					2.43132	0.0650086
S5	20129	m	Unselected	3	1166	2.55575	0.219189	53.0201	10.7383	19.7987	11.745	0.492808	0.213305	0.382478	0.595783	1.7931	0.919418	0.0882641
S5	20130	f	Unselected	3.4444	769	3.60208	0.468411	54.8736	11.5523	17.6895	11.1913	0.439664					3.43276	0.135281
S5	20131	f	Unselected	3.111	857	3.37223	0.393492	53.2872	10.3806	20.7612	12.8028	0.422085					2.31466	0.0816939
S5	20133	m	Unselected	2.9444	979	2.96221	0.302575	57.5862	12.4138	17.2414	11.0345	0.573849	0.386044	0.532114	0.918158	1.37838	1.40854	0.11477
S5	20136	m	High	4.1111	1022	2.67123	0.261373	53.4799	10.2564	22.3443	12.0879	0.449983	0.344668	0.497853	0.842521	1.44444	1.13932	0.134037
S5	20137	f	High	3.7222	777	3.38481	0.435626	55.5133	10.6464	19.7719	12.1673	0.430657					2.69989	0.115946
S5	20139	f	High	3.222	720	3.43056	0.476466	55.0607	10.5263	22.2672	10.9312	0.443673					3.58796	0.135031
S5	20140	m	High	3.8333	892	3.11659	0.349394	53.2374	11.1511	20.1439	12.2302	0.66611	0.389612	0.540429	0.930041	1.3871	1.40763	0.113113
S5	20141	f	High	4.888	685	3.70803	0.541318	55.1181	11.0236	19.685	12.5984	0.596729					2.94102	0.213117
S5	20142	m	High	5	1022	2.72016	0.26616	54.6763	11.1511	18.705	14.0288	0.507428	0.296797	0.363816	0.660613	1.22581	1.08187	0.105315
S5	20143	m	High	4.5555	815	3.3865	0.415522	56.5217	10.1449	21.3768	10.1449	0.662426	0.406489	0.436599	0.843088	1.07407	1.55068	0.135496
S5	20144	m	High	4	827	3.4341	0.415248	55.2817	10.9155	20.0704	13.0282	0.584856	0.263185	0.424021	0.687206	1.61111	1.9154	0.116971
S5	20145	m	Low	1.2222	1083	2.71468	0.250663	54.0816	11.5646	19.0476	12.2449	0.468928	0.332512	0.35809	0.690602	1.07692	1.20216	0.119363
S5	20146	f	Low	3.3888	888	3.16441	0.356353	55.8719	11.7438	17.7936	12.8114	0.405811					2.32073	0.164861
S5	20147	f	Low	2.9444	840	3.32143	0.395408	53.7634	12.1864	20.0717	11.828	0.382653					1.92744	0.170068
S5	20148	f	Low	1.9444	1071	2.78245	0.259799	53.6913	10.7383	21.4765	12.7517	0.261543					2.00516	0.0871808
S5	20149	m	Unselected	2.66667	1297	2.43639	0.187848	57.5949	10.443	18.9873	11.3924	0.33884	0.118891	0.14267	0.261561	1.2	0.980853	0.0832239
S5	20150	f	Unselected	3.3888	952	2.81513	0.295707	57.4627	9.70149	18.6567	11.9403	0.331015					2.47158	0.066203
S5	20152	m	Unselected	2.61111	1287	2.30769	0.179308	57.2391	11.1111	19.1919	10.7744	0.326014	0.22338	0.199231	0.422611	0.891892	0.869371	0.0845222
S5	20153	f	Unselected	3.0555	794	3.27456	0.412413	57.6923	10.7692	17.3077	10.7692	0.475861					1.79241	0.0951722
S5	20156	m	Unselected	3.8888	1311	2.25782	0.172221	51.0135	12.5	21.9595	12.5	0.378188	0.232731	0.267641	0.500372	1.15	0.954198	0.0640011
S5	20157	f	Unselected	4.8333	1058	2.55198	0.241208	55.5556	12.5926	17.4074	11.8519	0.276943					1.97434	0.0625355
S5	20158	m	Unselected	4.888	1355	2.2952	0.169388	55.3055	10.6109	21.2219	11.254	0.332239	0.206969	0.266881	0.47385	1.28947	0.795196	0.0762517
S5	20159	f	Unselected	4.5	836	3.20574	0.383462	54.4776	12.3134	18.2836	12.3134	0.457865					1.87438	0.114466
S5	20162	m	Low	1.6111	1277	2.4354	0.190712	50.8039	11.5756	20.9003	13.8264	0.349537	0.239157	0.282082	0.521239	1.17949	0.981156	0.05519
S5	20165	m	Low	1.5	1330	2.1203	0.159421	52.4823	11.7021	19.8582	13.8298	0.293968	0.226129	0.277008	0.503138	1.225	0.825372	0.0791452
S5	20206	f	High	2.89	815	3.15337	0.386917	57.1984	9.72763	21.7899	10.5058	0.451654					2.70993	0.0903308
S5	20207	f	High	3.72	833	3.02521	0.36317	56.3492	12.3016	19.8413	10.7143	0.403523					1.91673	0.115292
S5	20210	m	Low	3.39	1249	2.25781	0.180769	53.9007	10.6383	21.9858	13.1206	0.435897	0.416666	0.50641	0.923076	1.21538	1.14102	0.0641025
S5	20212	m	Low	3.33	1180	2.54237	0.215455	56.3333	10	22	13	0.452456	0.301637	0.38782	0.689457	1.28571	1.27837	0.0574548
S5	20227	f	High	3.5	730	3.47945	0.476637	56.2992	10.2362	18.5039	12.5984	0.431601					3.9407	0.150122
S5	20253	m	High	2.89	978	2.72188	0.278311	51.4651	12.3967	18.4072	13.8993	0.522748	0.324104	0.407743	0.731847	1.25806	1.05595	0.0836397
S5	20259	m	Low	2.39	1374	2.2853	0.166324	50.9554	11.7834	21.6561	12.4204	0.333708	0.275442	0.339005	0.614447	1.23077	0.858107	0.0741574
S5	20260	m	Low	2.83	1181	2.20152	0.186412	46.9231	13.8462	19.6154	15.7692	0.494708	0.272448	0.286787	0.559236	1.05263	1.08979	0.0645272
S5	20261	m	Low	2.44	1290	2.11628	0.164053	50.5495	10.2564	23.8095	13.9194	0.366565	0.276426	0.3245	0.600925	1.17391	1.00955	0.0600925
S5	20262	m	High	1.83	1040	2.76923	0.266272	55.2083	11.1111	20.4861	11.4583	0.443787	0.231139	0.323595	0.554734	1.4	1.50703	0.101701
S5	20263	m	High	3.5	1043	2.81879	0.270258	53.7415	10.8844	19.0476	12.585	0.45043	0.248196	0.303351	0.551547	1.22222	1.38806	0.110309
S5	20264	f	High	3.11	842	2.94537	0.349806	55.6452	14.1129	19.7581	14.1129	0.394942					2.12987	0.0987356
S5	20265	m	High	3.89	902	2.98226	0.330628	53.5316	13.3829	17.4721	13.0112	0.663714	0.417894	0.454767	0.87266	1.08824	1.4995	0.147492
S5	20266	f	High	3.67	855	2.97076	0.347457	51.1811	12.5984	17.7165	13.3858	0.451421					2.77692	0.109435
S5	20278	f	High	3.28	780	3.35897	0.430638	56.4885	10.3053	20.229	11.8321	0.47666					2.59698	0.115056
S5	20279	m	High	2.66	1148	2.50871	0.218529	54.1667	10.4167	20.4861	12.8472	0.409742	0.288337	0.409742	0.698078	1.42105	1.00918	0.0910537
S5	20280	m	High	3.67	1034	2.64023	0.255342	57.1429	13.5531	18.6813	13.5531	0.495718	0.261889	0.374127	0.636016	1.42857	1.0382	0.0935317
S5	20282	m	High	3.32	1108	2.43682	0.21993	58.5185	12.963	20.7407	14.8148	0.448005	0.285094	0.36655	0.651644	1.28571	0.871574	0.0977466
S5	20286	f	High	2.72	891	2.99663	0.336322	58.0524	10.4869	18.3521	11.985	0.37789					2.24215	0.0881744
S5	20287	f	High	3.22	961	2.73673	0.28478	56.654	9.5057	18.6312	12.1673	0.3465					2.02486	0.0757969

## Sheet: sex specific graphs
generation	ID	sex	genotype	Fear of human	Cull	wholebrain/weight	Telencephalon/whole brain	Cerebellum/whole brain
S5	20137	f	High	3.7222	777	0.435626	55.5133	12.1673
S5	20139	f	High	3.222	720	0.476466	55.0607	10.9312
S5	20141	f	High	4.888	685	0.541318	55.1181	12.5984
S5	20206	f	High	2.89	815	0.386917	57.1984	10.5058
S5	20207	f	High	3.72	833	0.36317	56.3492	10.7143
S5	20227	f	High	3.5	730	0.476637	56.2992	12.5984
S5	20264	f	High	3.11	842	0.349806	55.6452	14.1129
S5	20266	f	High	3.67	855	0.347457	51.1811	13.3858
S5	20278	f	High	3.28	780	0.430638	56.4885	11.8321
S5	20286	f	High	2.72	891	0.336322	58.0524	11.985
S5	20287	f	High	3.22	961	0.28478	56.654	12.1673
S5	20101	f	Low	2.2777	998	0.283131	54.6099	11.7021
S5	20103	f	Low	3.3333	1035	0.24738	56.2264	12.4528
S5	20119	f	Low	3.2222	1074	0.221938	54.2969	12.8906
S5	20120	f	Low	2.9444	1023	0.255129	53.5581	12.7341
S5	20122	f	Low	2.8888	805	0.405849	54.7529	12.1673
S5	20123	f	Low	3.3333	940	0.348574	55.1948	12.3377
S5	20146	f	Low	3.3888	888	0.356353	55.8719	12.8114
S5	20147	f	Low	2.9444	840	0.395408	53.7634	11.828
S5	20148	f	Low	1.9444	1071	0.259799	53.6913	12.7517
S5	20108	f	Unselected	7.7777	902	0.338002	56.7273	9.09091
S5	20109	f	Unselected	3.4444	841	0.400124	55.477	10.9541
S5	20128	f	Unselected	3.7777	877	0.37575	55.0173	12.1107
S5	20130	f	Unselected	3.4444	769	0.468411	54.8736	11.1913
S5	20131	f	Unselected	3.111	857	0.393492	53.2872	12.8028
S5	20150	f	Unselected	3.3888	952	0.295707	57.4627	11.9403
S5	20153	f	Unselected	3.0555	794	0.412413	57.6923	10.7692
S5	20157	f	Unselected	4.8333	1058	0.241208	55.5556	11.8519
S5	20159	f	Unselected	4.5	836	0.383462	54.4776	12.3134
S5	20136	m	High	4.1111	1022	0.261373	53.4799	12.0879
S5	20140	m	High	3.8333	892	0.349394	53.2374	12.2302
S5	20142	m	High	5	1022	0.26616	54.6763	14.0288
S5	20143	m	High	4.5555	815	0.415522	56.5217	10.1449
S5	20144	m	High	4	827	0.415248	55.2817	13.0282
S5	20253	m	High	2.89	978	0.278311	51.4651	13.8993
S5	20262	m	High	1.83	1040	0.266272	55.2083	11.4583
S5	20263	m	High	3.5	1043	0.270258	53.7415	12.585
S5	20265	m	High	3.89	902	0.330628	53.5316	13.0112
S5	20279	m	High	2.66	1148	0.218529	54.1667	12.8472
S5	20280	m	High	3.67	1034	0.255342	57.1429	13.5531
S5	20282	m	High	3.32	1108	0.21993	58.5185	14.8148
S5	20102	m	Low	4.0555	1186	0.206882	54.9828	11.6838
S5	20118	m	Low	1.7777	1244	0.194503	51.8272	13.6213
S5	20121	m	Low	1.666	1185	0.211505	55.8923	14.8148
S5	20124	m	Low	2.9444	1212	0.202867	54.3624	13.4228
S5	20125	m	Low	2.6111	1248	0.192616	53.3333	14
S5	20126	m	Low	1.88889	1215	0.202544	54.5151	13.7124
S5	20127	m	Low	2.22222	1185	0.209368	53.0612	10.8844
S5	20145	m	Low	1.2222	1083	0.250663	54.0816	12.2449
S5	20162	m	Low	1.6111	1277	0.190712	50.8039	13.8264
S5	20165	m	Low	1.5	1330	0.159421	52.4823	13.8298
S5	20210	m	Low	3.39	1249	0.180769	53.9007	13.1206
S5	20212	m	Low	3.33	1180	0.215455	56.3333	13
S5	20259	m	Low	2.39	1374	0.166324	50.9554	12.4204
S5	20260	m	Low	2.83	1181	0.186412	46.9231	15.7692
S5	20261	m	Low	2.44	1290	0.164053	50.5495	13.9194
S5	20110	m	Unselected	3.1111	1312	0.180673	55.627	13.1833
S5	20111	m	Unselected	4.33333	1197	0.212869	52.459	13.1148
S5	20129	m	Unselected	3	1166	0.219189	53.0201	11.745
S5	20133	m	Unselected	2.9444	979	0.302575	57.5862	11.0345
S5	20149	m	Unselected	2.66667	1297	0.187848	57.5949	11.3924
S5	20152	m	Unselected	2.61111	1287	0.179308	57.2391	10.7744
S5	20156	m	Unselected	3.8888	1311	0.172221	51.0135	12.5
S5	20158	m	Unselected	4.888	1355	0.169388	55.3055	11.254
